# Supplementary material for: The Expression of miRNAs Involved in Long-Term Memory Formation in the CNS of the Mollusk Helix lucorum
Source: Int J Mol Sci. 2022 Dec 24;24(1):301. doi: 10.3390/ijms24010301 (PMC9820140; doi:10.3390/ijms24010301)
Supplement: Supplementary file 1 [file ijms-24-00301-s001.zip]

Archive with 6 entries (5 files):
- ijms-2014974-supplementary/
- ijms-2014974-supplementary/Supplementary File S1. H. lucorum miRNA sequences.xlsx
- ijms-2014974-supplementary/Supplementary File S2. MiRNA expression levels in the CNS of H. lucorum.xlsx
- ijms-2014974-supplementary/Supplementary File S3. Alignement.pdf
- ijms-2014974-supplementary/Supplementary File S4. Normalized miRNA expression (rpm).xlsx
- ijms-2014974-supplementary/Supplementary File S5. DHT effects on basal miRNA expression.xlsx
