# Supplementary material for: The Expression of miRNAs Involved in Long-Term Memory Formation in the CNS of the Mollusk Helix lucorum
Source: Int J Mol Sci. 2022 Dec 24;24(1):301. doi: 10.3390/ijms24010301 (PMC9820140; doi:10.3390/ijms24010301)
Supplement: Supplementary file 1 [file ijms-24-00301-s001.zip › ijms-2014974-supplementary/Supplementary File S1. H. lucorum miRNA sequences.xlsx]

## Sheet: H. lucorum miRNA sequences
In this paper, we have used our own identifiers (IDs) designed similarly to MirGeneDB IDs. Yet, instead of ‘P’ denoting the paralogue, we used ‘S’ denoting the sequence, since there is no genome assembly for H. lucorum, so, we could not compare miRNA genes and accurately indicate the number of the paralog.
miRNA ID	5p miRNA	3p miRNA
Hlu-Bantam	UCUUCCCAGUGAUCUCAAC	UGAGAUCAUUGUGAAACUGA
Hlu-Let-7-S1	UGAGGUAGUAGAUUGUAUAGUU	AGUAGUAUCUGCUACCUUGACC
Hlu-Let-7-S2	UGAGGUAGUAGUUGUAUUGU	ACUGCAACUGCUACCUGUAU
Hlu-Let-7-S3	UGAGGUAGUAGUUUGUGCUGUU	UAGCAUAGACUAUAGAACCUCAUC
Hlu-Mir-1		UGGAAUGUAAAGAAGUAUGUAU
Hlu-Mir-2-S1	CUGGCCAAGUGGCUGCGAUGUG	UAUCACAGCCUGCUUGGAUCAGU
Hlu-Mir-2-S2	ACAUCAAUGCUGUUGUGAUGU	AAUCACAGUCAGCAUUGAUGAGC
Hlu-Mir-7	UGGAAGACUAGUGAUUUAGUUGUU
Hlu-Mir-8		UAAUACUGUCAGGUAAAGAUGUC
Hlu-Mir-9	UCUUUGGUUAUCUAGCUGUAUGA	AUACAGUAGGAAGCCAGAGAU
Hlu-Mir-10-S1	UACCCUGUAGAUCCGAAUUUGU	AGAUUUGGGAUGGCAGGGUGU
Hlu-Mir-10-S2	UACCCUGUAGAUUCCGAAUUUGU	AGAUUUGGGAUGGCAGGGUGU
Hlu-Mir-10-S3	UACCCUGUAGAUAUCCGAUUUGU	ACUAGUGGGUGCUGCAGGGUUUCU
Hlu-Mir-10-S4	AACCCGUAGAUCCGAUCUUGUG	AAGAUCAGGUCUGGGGGAACU
Hlu-Mir-10-S5	AACCCGUAGAACCGAACUUGU	CAAGUUUGCAUCUAUGGGUAU
Hlu-Mir-10-S6	AACCCGUAGACCGAACUUGU	AAUGUUGGGUCUCGGGUUUU
Hlu-Mir-10-S7	AACCCGUAGAACCAACUUGU	AAUGUUGGGUCUCGGGUUUU
Hlu-Mir-10-S8	UCCCUGAGACCAUAAUUUCUGC	AGACGUUGUGGCUUAGGGAAU
Hlu-Mir-10-S9	UCCCUGAGACCAUAAUUUGAGC	CCAGAUUGUGGCCUUAGGAAU
Hlu-Mir-10-S10	ACCCUGAGACCAUAAUUUGAUC	AGACGUUGUGGCUUAGGGAAU
Hlu-Mir-10-S11	UCCCUGAGACCAUAAUUAGUGC	AGACGUUGUGGCUUAGGGAAU
Hlu-Mir-10-S12	UCCCUGAGACCAUAAUUGAGC	AGACGUUGUGGCUUAGGGAAU
Hlu-Mir-10-S13	UCCCUGAGACCAUAAUAUGUGC	GGUGUUGUGGCUUGGGGACA
Hlu-Mir-10-S14	ACCCUGAGACCAUAAUUAGAGC	UCUGACUGUGGUCUUGGAAAGGGAA
Hlu-Mir-10-S15	UCCCUGAGACCAUAAUAAGAGC	AGACGUUGUGGCUUAGGGAAU
Hlu-Mir-10-S16	UCCCUGAGACCAUAAAUAGAGC	AGACGUUGUGGCUUAGGGAAU
Hlu-Mir-10-S17	UCCCUGAGACAAUAAUUUGAUC	CACAAAUUAGUGUCGGGGUC
Hlu-Mir-10-S18	UCCCUGAGACCAAAAUUUGUGC	CACAAAUUAGUGUCGGGGUC
Hlu-Mir-10-S19	UCCCUGAGACUAUAAUUUGUGC	CACAAAUUAGUGUCGGGGUC
Hlu-Mir-10-S20	ACCCUGAGACCAUAAUAUGAGC	GGUGUUGUGGCUUGGGGACA
Hlu-Mir-10-S21	GCCCUGAGACCAUAAGUUGAGC	CGGCUUCUGUGGCUUAGGGGU
Hlu-Mir-10-S22	ACCCUGAGACCAAAAUUUGAGC	CUCGACAGUUGGUCACAGGAUU
Hlu-Mir-10-S23	ACCCUGAGACAAUAAUUUGAGC	CACAAAUUAGUGUCGGGGUC
Hlu-Mir-10-S24	UCCCUGAGACAUAAUUUGAGC	UUGAAGAUGUCUCAGGGCC
Hlu-Mir-10-S25	ACCCUGAGACCAUAAAUUGAGC	CAGUCUGUGGUCUCUCGGUCA
Hlu-Mir-10-S26	UCCCUGAGAACAUAAUAUGAGC	UUCAUGCGUGUUCUCAGAGGCAC
Hlu-Mir-12-S1	UGAGUAUUACAUCAGGUACUGA
Hlu-Mir-12-S2	UGAGUAUUACUUCAGGUACUGA
Hlu-Mir-22-S1	CAGUCCUUGUGAGGGCAGCUGU	GAGCUGCCAAAUGAAGGGCUGU
Hlu-Mir-22-S2	AAGCCUUGGUUGGCAGCUGGU	GAGCUGCCAAUGAAGGGCUGU
Hlu-Mir-29	AACUGAGACUGAAGUGGUGCAAGCU	UAGCACCAUUUGAAAUCAGUUU
Hlu-Mir-31	AGGCAAGAUGUUGGCAUAGCUGA	AGCUGUGUCAUAUGUUGCCACU
Hlu-Mir-33	GUGCAUUGUAGUUGCAUUGCC	CAAUGCCUCUGCAGUGCAAG
Hlu-Mir-34-S1	UGGCAGUGUGGUUAGCUGGUUGU	AACCACUAUCCGCAUUGCCAUC
Hlu-Mir-34-S2	UGGCAGUGCUGUUAGCUGGUUGU	UACCAGCUUCAGAUUGCCAAC
Hlu-Mir-67-S1	CCCUCAGCAAGGAGGAUGUGAA	UCACAACCUGCUUGAUGAGGACU
Hlu-Mir-67-S2	CCCUCAGCAAGGAGGAUGUGAA	UCACAACCUCUUGAAUGAGGACU
Hlu-Mir-67-S3	CCCAUGAAGCAGGGUGUGCU	UCACAACCUGCUUGAAUGGGACU
Hlu-Mir-67-S4	CCCUCGGAUGGAGGGAUGUGGACC	UCACAACCCUUGAAUGAGGACU
Hlu-Mir-71	UGAAAGACAAGGGUAGUGAGAU	UCUUACUACUCUGUCUUUUGCA
Hlu-Mir-76-S1	GGCGGGGUCGUCGCAACCGGCCU	UUCGUUGUCGUCGAACCUGCCU
Hlu-Mir-76-S2	CCAUGGCGACGGACGACGACAC	UUCGUUGUCGUCGAAACAUGACU
Hlu-Mir-76-S3	GGUAGGUGGGGAGAGCAGCAGACC	UUCGUUGUAUUCGAAACCUGCCU
Hlu-Mir-76-S4	GGUCGUUGUCGACGACGCCGAACU	UUCGUUGUCGUCGAAAAAUGCCU
Hlu-Mir-87	AGACCUGAAGCUGCUCAUU	GUGAGCAAAGUUUCAGGUGUAC
Hlu-Mir-92-S1	GGGCCGGGCGUGCAAACCU	AAUUGCACUCGUCCCGGCCUGC
Hlu-Mir-92-S2	GGGCCGGGCGUGCAAACCU	CAUUGCACUUAUCCCGGCCUCA
Hlu-Mir-92-S3	GGGCCGGGCGUGCAAACCU	UAUUGCACUCGUCCCGGCCUUC
Hlu-Mir-92-S4	CCCUGGGGUGAGAGCAAUGU	CAUUGCACUUAUCCCGGCUUGA
Hlu-Mir-92-S5	GGGCCGGGCGUGCAAACCU	AAUUGCACUAAUCCCGGCCUAC
Hlu-Mir-96	CUUGGCACUGGCGGAAUAGUCA
Hlu-Mir-124	GUGUUCACUGUGCCAGCCUUAAU	UAAGGCACGCGGUGAAUGCC
Hlu-Mir-133	GAUGGUUGGAGGAGACCGCU	UUGGUCCCCUUCAAUCAGUUGU
Hlu-Mir-137		UAUUGCUUGAGAAUACACGUAA
Hlu-Mir-153-S1	CAGCUUUUGUGAUUUAGCAAUU	UUGCAUAGUCACAAAAGUGAUC
Hlu-Mir-153-S2	GGCUUUUGACUUGUGCAACA	UUGCAUAGUCAAAAGUGAUC
Hlu-Mir-184-S1	CCUUGUCAUUUCUUCAUCCCGU	GGGACGGAGAAAUGAUAAGGGC
Hlu-Mir-184-S2	UGGACGGAGAACUGAUAAGGGC	CCUGGUCACUUCUCCGUUCCGU
Hlu-Mir-190	AGAUAUGUUUGAUAUAUUUGGUG	ACCAAUUAUCAGACAUGUCACUU
Hlu-Mir-193		UACUGGCCUUCAAAAUCCCAAA
Hlu-Mir-210	UGGGCUGUCGUCGCGCAGACC	UUGUGCGUGAGACAGCGACU
Hlu-Mir-216	UAAUAUCAGCUGGUAAUCCUGA	CAGGGGGCCAGUUGGUAUUUC
Hlu-Mir-252-S1	CUAAGUACUGGUGCCGCGGGA	CCUGCGGCACCACUACUUAUAGC
Hlu-Mir-252-S2	CUAAGUACUGGUGCCGCGAAA	UGUGUGGCACCUGGUGCUGAUC
Hlu-Mir-252-S3	AUAAGUAGUGGUGCCGCAGGUA	CCUGCGGCACCACUACUUAUAGC
Hlu-Mir-277	AAUGCCAGAAGAUGUAUGAUCUC	UAAAUGCAUUAUCUGGUAUCUG
Hlu-Mir-278	AAGAACGAAAGUUUCAUCGAC	UCGGUGGGACUUUCGUUCGUUU
Hlu-Mir-279		UGACUAGAUCCACACUCAUCC
Hlu-Mir-281	AAGGGAGCAUCUGUCGACAGU	UGUCAUGGAGUUGCUCUCUUU
Hlu-Mir-315	UUUUGAUUGUUGCUCAGAAAGCC	CGAGUGAGCAACAAUCAAAGAC
Hlu-Mir-317	CAAUCACCAGUUGCGUUCGUU	UGAACACAGCUGGUGGUAUCU
Hlu-Mir-375	CCCGUGGGUCGAACGACCGACCC	UUUGUUCGUUCGGCUCGCGUUA
Hlu-Mir-750		CCAGAUCUAACUCUUCCAGCU
Hlu-Mir-1175	CGUUGGAGGAUUGGAUCUUAGC	UGAGAUUCAACUCCUCCAACUGU
Hlu-Mir-1984-S1	AGCCCUAUCCGACAGGAACUGU	CGUUCCCGUGGGGGGGCUCCA
Hlu-Mir-1984-S2	UGCCCUAUAAGUCAGGAACUGU	AUUCCCUGGCUUGUGGGCUG
Hlu-Mir-1985-S1	UGCCAUUUUUAUCAGUCACUGU	CGGGACUGGUAACAAUGGCAAAU
Hlu-Mir-1985-S2	GGCCAUUUUUAUCAGUCCCUGU	CGGGACUGGUAACAAUGGCUUG
Hlu-Mir-1990	AGUAAGUUGAUGGGGUCCCAGG	CGGGACUACAUCAACUACUUGC
Hlu-Mir-1992	AACGGGAGUGCAACUGCUGCGC	UCAGCAGUUGUACCACUGAUUUG
Hlu-Mir-1994	GAGGGACCUCACUGUCUUCGGA	UGAGACAGUGAAUCCUCCCUCA
Hlu-Mir-2001	UUGUGACCGUUAUAAUGGGCAUU	GCCUAUGAGUGUUGGUCACAGGG
Hlu-Mir-2722-S1	GAGGUGUUUCAUAGGCGCUACU	UGGCGCCGUGGAAACAUCUUUU
Hlu-Mir-2722-S2	GAGGUGUUUCAUAGGCGCUACU	UGGCGCCGUAGAAACAUCUAUC
Hlu-Mir-2722-S3	GAGGUGUUUCAUAGGCGCUACU	UGGCGCCGUGGAAACAUCUACC
