# Supplementary material for: The Expression of miRNAs Involved in Long-Term Memory Formation in the CNS of the Mollusk Helix lucorum
Source: Int J Mol Sci. 2022 Dec 24;24(1):301. doi: 10.3390/ijms24010301 (PMC9820140; doi:10.3390/ijms24010301)
Supplement: Supplementary file 1 [file ijms-24-00301-s001.zip › ijms-2014974-supplementary/Supplementary File S2. MiRNA expression levels in the CNS of H. lucorum.xlsx]

## Sheet: RPM
MiRNAs expression levels in the CNS of H. lucorum
miRNA	RPM
	Animal sample 1	Animal sample 2	Animal sample 3	Animal sample 4		mean
Hlu-Mir-10-S5_5p	384066	380237	362167	422919		387347
Hlu-Mir-10-S9_5p	335247	245731	287676	258336		281748
Hlu-Mir-184-S2_5p	96313.1	81944	105103	95369.2		94682.3
Hlu-Mir-1985-S1_5p	45579.2	114806	82447.2	69944.3		78194.2
Hlu-Mir-22-S1_3p	25438.3	36725.1	28596.9	33641.6		31100.5
Hlu-Mir-153-S1_3p	14254	27831.8	21338.9	18745.4		20542.6
Hlu-Mir-750_3p	13457.8	27845.2	19281.9	15809.5		19098.6
Hlu-Mir-92-S1_3p	10751.6	12119.3	14453.3	11645.1		12242.3
Hlu-Mir-2-S1_3p	9704.5	9642.33	10526.3	10340.2		10053.3
Hlu-Mir-2722-S3_3p	8044.99	4464.18	6607.18	5394.46		6127.7
Hlu-Mir-190_5p	4062.4	6374.61	5025.76	4822.31		5071.27
Hlu-Mir-87_3p	4408.31	4119.15	3761.75	4947.54		4309.19
Hlu-Mir-210_3p	3204.4	3769.12	5214.74	3866.52		4013.69
Hlu-Mir-92-S3_3p	3492.59	3481.97	4734.3	3323.14		3758
Hlu-Mir-133_3p	3619.49	3180.35	3604.35	4107.68		3627.97
Hlu-Mir-1994_3p	3744.34	2481.4	5383.82	2642.58		3563.03
Hlu-Mir-92-S5_3p	3363.64	3319.47	2457.1	2134.15		2818.59
Hlu-Mir-124_3p	2601.02	2081.28	2514.18	2765.15		2490.41
Hlu-Mir-96_5p	3009.55	2765.21	2028.55	1784.14		2396.86
Hlu-Mir-8_3p	1815.06	2462.48	2428.56	2880.64		2396.68
Hlu-Mir-281_3p	1401.62	2123.57	2759.8	2756.3		2260.32
Hlu-Mir-2722-S2_3p	3194.99	1514.21	1218.17	1217.75		1786.28
Hlu-Mir-10-S10_5p	1988.22	1340.59	1694.71	1613.34		1659.21
Hlu-Mir-31_5p	1851.91	954.94	1756.12	1670.86		1558.46
Hlu-Mir-315_5p	1117.94	1985.01	1665.31	1422.62		1547.72
Hlu-Mir-1175_3p	993.496	1225.95	1928.23	1315.54		1365.8
Hlu-Mir-1_3p	918.585	859.223	1267.04	1627.94		1168.2
Hlu-Mir-317_3p	1122.44	874.805	1162.82	1233.23		1098.32
Hlu-Mir-92-S2_3p	1515.01	924.333	969.952	881.007		1072.58
Hlu-Mir-29_3p	728.646	1080.71	766.708	772.154		837.053
Hlu-Mir-9_5p	488.766	823.608	680.221	1322.62		828.803
Hlu-Mir-2001_5p	627.536	2045.11	622.274	222.132		879.262
Hlu-Mir-2722-S1_3p	702.857	467.453	813.411	719.939		675.915
Hlu-Mir-92-S4_3p	767.125	752.377	387.894	755.781		665.794
Hlu-Mir-252-S1_5p	817.475	877.031	560.004	285.409		634.98
Hlu-Mir-71_5p	372.919	680.033	592.869	737.197		595.754
Hlu-Mir-216_5p	501.865	793.557	509.841	583.208		597.118
Hlu-Mir-137_3p	529.701	614.367	486.922	566.836		549.456
Hlu-Mir-10-S17_5p	645.138	472.461	509.409	452.672		519.92
Hlu-Mir-76-S2_3p	357.773	369.51	329.948	352.226		352.364
Hlu-Mir-34-S1_5p	356.136	212.023	443.246	268.152		319.889
Hlu-Mir-277_3p	179.296	271.011	331.245	265.054		261.652
Hlu-Mir-1985-S2_3p	163.741	212.023	360.219	241.602		244.396
Hlu-Mir-193_3p	147.776	200.894	312.651	191.6		213.23
Hlu-Mir-190_3p	176.021	287.15	193.731	184.078		210.245
Hlu-Mir-278_3p	308.651	219.814	137.947	103.986		192.6
Hlu-Mir-1175_5p	102.338	296.61	227.461	117.261		185.918
Hlu-Let-7-S1_5p	34.7949	70.118	19.4596	549.579		168.488
Hlu-Mir-12-S1_5p	112.572	225.379	185.082	153.988		169.255
Hlu-Mir-1992_3p	70.8178	136.897	140.541	109.739		114.499
Hlu-Mir-2-S2_5p	81.8703	126.324	110.271	113.279		107.936
Hlu-Mir-12-S2_5p	61.8121	87.9257	134.055	103.544		96.8341
Hlu-Mir-281_5p	82.689	65.666	101.622	123.014		93.2477
Hlu-Mir-10-S3_5p	58.9466	141.905	85.1897	91.5964		94.4095
Hlu-Let-7-S3_5p	15.9647	25.5986	10.3784	224.345		69.0717
Hlu-Mir-375_3p	84.7358	134.114	40.2165	32.7446		72.9528
Hlu-Mir-184-S1_5p	64.2682	80.1348	55.3517	75.2241		68.7447
Hlu-Mir-67-S3_3p	57.3092	75.6829	73.9464	65.9317		68.2176
Hlu-Mir-10-S20_5p	60.9934	48.9713	57.5139	53.0994		55.1445
Hlu-Mir-10-S1_5p	33.9762	54.5362	31.5678	69.0292		47.2773
Hlu-Mir-34-S2_5p	37.251	24.4856	83.8924	34.5146		45.0359
Hlu-Mir-10-S12_5p	58.1279	42.8499	44.1084	36.2846		45.3427
Hlu-Mir-124_5p	63.4495	33.946	35.8921	38.4971		42.9462
Hlu-Mir-279_3p	20.4676	29.4941	59.6761	56.1969		41.4586
Hlu-Mir-1984-S2_5p	20.0582	62.8836	52.3247	37.6121		43.2196
Hlu-Mir-10-S19_5p	48.3035	34.5025	28.1083	42.4795		38.3484
Hlu-Mir-10-S9_3p	39.2977	29.4941	38.0543	39.8245		36.6677
Hlu-Mir-33_5p	17.6021	60.1011	37.6219	31.8596		36.7962
Hlu-Mir-10-S4_5p	7.36833	12.2428	6.91896	82.3041		27.2085
Hlu-Mir-10-S15_5p	28.2453	26.1551	22.0542	26.5497		25.7511
Hlu-Mir-10-S23_5p	28.6546	23.9291	22.4866	24.7797		24.9625
Hlu-Mir-1990_3p	15.9647	41.7369	30.2705	15.0448		25.7542
Hlu-Mir-76-S1_3p	23.7424	21.7032	20.7569	27.8772		23.5199
Hlu-Mir-10-S22_5p	24.5611	20.5902	25.0812	21.6823		22.9787
Hlu-Bantam_3p	20.0582	33.946	18.1623	22.1247		23.5728
Hlu-Mir-10-S25_5p	32.7481	16.1383	21.6218	18.1423		22.1626
Hlu-Mir-10-S8_5p	24.9704	23.3727	17.2974	23.0097		22.1626
Hlu-Mir-10-S14_5p	23.333	18.3642	21.6218	15.9298		19.8122
Hlu-Mir-34-S1_3p	16.7834	17.2512	22.9191	16.3723		18.3315
Hlu-Mir-10-S2_5p	17.6021	16.1383	16.865	19.0273		17.4082
Hlu-Mir-10-S24_5p	23.333	10.0169	14.2704	18.5848		16.5513
Hlu-Mir-10-S5_3p	15.5554	18.9207	13.8379	18.5848		16.7247
Hlu-Mir-10-S7_5p	23.7424	15.0253	12.5406	12.3899		15.9245
Hlu-Mir-153-S1_5p	12.2805	21.7032	17.7298	12.8324		16.1365
Hlu-Mir-76-S3_3p	11.0525	16.6948	17.2974	15.0448		15.0224
Hlu-Mir-7_5p	9.00573	10.0169	17.2974	22.1247		14.6112
Hlu-Mir-252-S3_5p	20.4676	18.3642	10.3784	7.96491		14.2938
Hlu-Mir-76-S4_3p	17.1928	9.46036	16.0001	12.8324		13.8714
Hlu-Mir-10-S11_5p	14.3273	10.5733	13.8379	14.1598		13.2246
Hlu-Mir-1984-S1_5p	6.95898	17.8077	15.5677	13.2748		13.4023
Hlu-Mir-67-S2_3p	11.8712	13.3558	12.1082	9.29239		11.6569
Hlu-Mir-2722-S1_5p	8.18703	6.12141	9.51358	18.1423		10.4911
Hlu-Mir-2722-S2_5p	8.18703	6.12141	9.51358	18.1423		10.4911
Hlu-Mir-2722-S3_5p	8.18703	6.12141	9.51358	18.1423		10.4911
Hlu-Mir-10-S13_5p	11.0525	8.34738	9.94601	10.1774		9.88082
Hlu-Mir-10-S18_5p	10.2338	6.6779	11.6758	5.30994		8.47434
Hlu-Mir-153-S2_3p	8.59638	7.79088	8.21627	8.8499		8.36336
Hlu-Mir-10-S6_5p	7.77768	8.34738	8.6487	8.4074		8.29529
Hlu-Mir-252-S2_5p	23.7424	2.78246	0.432435	3.53996		7.62431
Hlu-Mir-10-S21_5p	11.0525	7.23439	4.32435	7.52241		7.53341
Hlu-Mir-67-S1_3p	6.95898	7.79088	10.3784	4.42495		7.38831
Hlu-Mir-22-S2_3p	8.18703	6.6779	4.32435	5.75243		6.23543
Hlu-Mir-67-S4_3p	7.77768	6.6779	6.05409	3.98245		6.12303
Hlu-Mir-10-S16_5p	6.95898	5.56492	5.62166	4.42495		5.64263
Hlu-Mir-10-S26_5p	5.32157	5.00843	3.45948	8.8499		5.65984
Hlu-Mir-315_3p	4.50287	7.79088	4.32435	3.09746		4.92889
Hlu-Let-7-S2_5p	4.91222	2.22597	3.45948	3.98245		3.64503
Hlu-Mir-252-S1_3p	6.14027	2.22597	1.29731	1.76998		2.85838
Hlu-Mir-252-S3_3p	6.14027	2.22597	1.29731	1.76998		2.85838
Hlu-Mir-1985-S2_5p	2.04676	2.22597	4.32435	3.09746		2.92364
Hlu-Mir-184-S2_3p	1.63741	1.66948	3.45948	1.32748		2.02346
Hlu-Mir-1985-S1_3p	1.63741	2.22597	2.16218	2.21247		2.05951
Hlu-Mir-1994_5p	1.63741	1.66948	1.72974	2.21247		1.81227
Hlu-Mir-2-S1_5p	0.409352	0.556492	0	1.32748		0.573332
Hlu-Mir-184-S1_3p	0.409352	0	1.29731	0		0.426664
Hlu-Mir-1990_5p	0.409352	0	0.86487	0.442495		0.429179
Hlu-Mir-216_3p	0.409352	0.556492	0	0.88499		0.462708
Hlu-Mir-67-S1_5p	0.409352	0.556492	0.432435	0.442495		0.460193
Hlu-Mir-67-S2_5p	0.409352	0.556492	0.432435	0.442495		0.460193
Hlu-Mir-31_3p	0.409352	0	0.86487	0		0.318556
Hlu-Mir-10-S22_3p	0.818703	0	0	0		0.204676
Hlu-Mir-10-S26_3p	0.818703	0	0	0		0.204676
Hlu-Mir-76-S4_5p	0.818703	0	0	0		0.204676
Hlu-Mir-277_5p	0.409352	0.556492	0	0		0.241461
Hlu-Mir-33_3p	0.409352	0	0.432435	0		0.210447
Hlu-Mir-34-S2_3p	0.409352	0	0.432435	0		0.210447
Hlu-Mir-92-S4_5p	0.409352	0	0.432435	0		0.210447
Hlu-Bantam_5p	0.409352	0	0	0		0.102338
Hlu-Let-7-S1_3p	0.409352	0	0	0		0.102338
Hlu-Let-7-S2_3p	0.409352	0	0	0		0.102338
Hlu-Let-7-S3_3p	0.409352	0	0	0		0.102338
Hlu-Mir-10-S1_3p	0.409352	0	0	0		0.102338
Hlu-Mir-10-S10_3p	0.409352	0	0	0		0.102338
Hlu-Mir-10-S11_3p	0.409352	0	0	0		0.102338
Hlu-Mir-10-S12_3p	0.409352	0	0	0		0.102338
Hlu-Mir-10-S13_3p	0.409352	0	0	0		0.102338
Hlu-Mir-10-S14_3p	0.409352	0	0	0		0.102338
Hlu-Mir-10-S15_3p	0.409352	0	0	0		0.102338
Hlu-Mir-10-S16_3p	0.409352	0	0	0		0.102338
Hlu-Mir-10-S17_3p	0.409352	0	0	0		0.102338
Hlu-Mir-10-S18_3p	0.409352	0	0	0		0.102338
Hlu-Mir-10-S19_3p	0.409352	0	0	0		0.102338
Hlu-Mir-10-S2_3p	0.409352	0	0	0		0.102338
Hlu-Mir-10-S20_3p	0.409352	0	0	0		0.102338
Hlu-Mir-10-S21_3p	0.409352	0	0	0		0.102338
Hlu-Mir-10-S23_3p	0.409352	0	0	0		0.102338
Hlu-Mir-10-S24_3p	0.409352	0	0	0		0.102338
Hlu-Mir-10-S25_3p	0.409352	0	0	0		0.102338
Hlu-Mir-10-S3_3p	0.409352	0	0	0		0.102338
Hlu-Mir-10-S4_3p	0.409352	0	0	0		0.102338
Hlu-Mir-10-S6_3p	0.409352	0	0	0		0.102338
Hlu-Mir-10-S7_3p	0.409352	0	0	0		0.102338
Hlu-Mir-10-S8_3p	0.409352	0	0	0		0.102338
Hlu-Mir-133_5p	0.409352	0	0	0		0.102338
Hlu-Mir-153-S2_5p	0.409352	0	0	0		0.102338
Hlu-Mir-1984-S1_3p	0.409352	0	0	0		0.102338
Hlu-Mir-1984-S2_3p	0.409352	0	0	0		0.102338
Hlu-Mir-1992_5p	0.409352	0	0	0		0.102338
Hlu-Mir-2001_3p	0.409352	0	0	0		0.102338
Hlu-Mir-210_5p	0.409352	0	0	0		0.102338
Hlu-Mir-22-S1_5p	0.409352	0	0	0		0.102338
Hlu-Mir-22-S2_5p	0.409352	0	0	0		0.102338
Hlu-Mir-252-S2_3p	0.409352	0	0	0		0.102338
Hlu-Mir-278_5p	0.409352	0	0	0		0.102338
Hlu-Mir-29_5p	0.409352	0	0	0		0.102338
Hlu-Mir-2-S2_3p	0.409352	0	0	0		0.102338
Hlu-Mir-317_5p	0.409352	0	0	0		0.102338
Hlu-Mir-375_5p	0.409352	0	0	0		0.102338
Hlu-Mir-67-S3_5p	0.409352	0	0	0		0.102338
Hlu-Mir-67-S4_5p	0.409352	0	0	0		0.102338
Hlu-Mir-76-S1_5p	0.409352	0	0	0		0.102338
Hlu-Mir-76-S2_5p	0.409352	0	0	0		0.102338
Hlu-Mir-76-S3_5p	0.409352	0	0	0		0.102338
Hlu-Mir-87_5p	0.409352	0	0	0		0.102338
Hlu-Mir-9_3p	0.409352	0	0	0		0.102338
Hlu-Mir-92-S1_5p	0.409352	0	0	0		0.102338
Hlu-Mir-92-S2_5p	0.409352	0	0	0		0.102338
Hlu-Mir-92-S3_5p	0.409352	0	0	0		0.102338
Hlu-Mir-92-S5_5p	0.409352	0	0	0		0.102338

## Sheet: Reads
miRNA	number of reads
	Animal sample 1	Animal sample 2	Animal sample 3	Animal sample 4		mean
Hlu-Mir-10-S5_5p	938231	683275	837506	955761		853693
Hlu-Mir-10-S9_5p	818971	441572	665247	583816		627402
Hlu-Mir-184-S2_5p	235282	147251	243049	215526		210277
Hlu-Mir-1985-S1_5p	111345	206303	190658	158068		166594
Hlu-Mir-22-S1_3p	62143	65994	66130	76027		67573.5
Hlu-Mir-153-S1_3p	34821	50013	49346	42363		44135.8
Hlu-Mir-750_3p	32876	50037	44589	35728		40807.5
Hlu-Mir-92-S1_3p	26265	21778	33423	26317		26945.8
Hlu-Mir-2-S1_3p	23707	17327	24342	23368		22186
Hlu-Mir-2722-S3_3p	19653	8022	15279	12191		13786.2
Hlu-Mir-190_5p	9924	11455	11622	10898		10974.8
Hlu-Mir-87_3p	10769	7402	8699	11181		9512.75
Hlu-Mir-210_3p	7828	6773	12059	8738		8849.5
Hlu-Mir-92-S3_3p	8532	6257	10948	7510		8311.75
Hlu-Mir-133_3p	8842	5715	8335	9283		8043.75
Hlu-Mir-1994_3p	9147	4459	12450	5972		8007
Hlu-Mir-92-S5_3p	8217	5965	5682	4823		6171.75
Hlu-Mir-124_3p	6354	3740	5814	6249		5539.25
Hlu-Mir-96_5p	7352	4969	4691	4032		5261
Hlu-Mir-8_3p	4434	4425	5616	6510		5246.25
Hlu-Mir-281_3p	3424	3816	6382	6229		4962.75
Hlu-Mir-2722-S2_3p	7805	2721	2817	2752		4023.75
Hlu-Mir-10-S10_5p	4857	2409	3919	3646		3707.75
Hlu-Mir-31_5p	4524	1716	4061	3776		3519.25
Hlu-Mir-315_5p	2731	3567	3851	3215		3341
Hlu-Mir-1175_3p	2427	2203	4459	2973		3015.5
Hlu-Mir-1_3p	2244	1544	2930	3679		2599.25
Hlu-Mir-317_3p	2742	1572	2689	2787		2447.5
Hlu-Mir-92-S2_3p	3701	1661	2243	1991		2399
Hlu-Mir-29_3p	1780	1942	1773	1745		1810
Hlu-Mir-9_5p	1194	1480	1573	2989		1809
Hlu-Mir-2001_5p	1533	3675	1439	502		1787.25
Hlu-Mir-2722-S1_3p	1717	840	1881	1627		1516.25
Hlu-Mir-92-S4_3p	1874	1352	897	1708		1457.75
Hlu-Mir-252-S1_5p	1997	1576	1295	645		1378.25
Hlu-Mir-71_5p	911	1222	1371	1666		1292.5
Hlu-Mir-216_5p	1226	1426	1179	1318		1287.25
Hlu-Mir-137_3p	1294	1104	1126	1281		1201.25
Hlu-Mir-10-S17_5p	1576	849	1178	1023		1156.5
Hlu-Mir-76-S2_3p	874	664	763	796		774.25
Hlu-Mir-34-S1_5p	870	381	1025	606		720.5
Hlu-Mir-277_3p	438	487	766	599		572.5
Hlu-Mir-1985-S2_3p	400	381	833	546		540
Hlu-Mir-193_3p	361	361	723	433		469.5
Hlu-Mir-190_3p	430	516	448	416		452.5
Hlu-Mir-278_3p	754	395	319	235		425.75
Hlu-Mir-1175_5p	250	533	526	265		393.5
Hlu-Let-7-S1_5p	85	126	45	1242		374.5
Hlu-Mir-12-S1_5p	275	405	428	348		364
Hlu-Mir-1992_3p	173	246	325	248		248
Hlu-Mir-2-S2_5p	200	227	255	256		234.5
Hlu-Mir-12-S2_5p	151	158	310	234		213.25
Hlu-Mir-281_5p	202	118	235	278		208.25
Hlu-Mir-10-S3_5p	144	255	197	207		200.75
Hlu-Let-7-S3_5p	39	46	24	507		154
Hlu-Mir-375_3p	207	241	93	74		153.75
Hlu-Mir-184-S1_5p	157	144	128	170		149.75
Hlu-Mir-67-S3_3p	140	136	171	149		149
Hlu-Mir-10-S20_5p	149	88	133	120		122.5
Hlu-Mir-10-S1_5p	83	98	73	156		102.5
Hlu-Mir-34-S2_5p	91	44	194	78		101.75
Hlu-Mir-10-S12_5p	142	77	102	82		100.75
Hlu-Mir-124_5p	155	61	83	87		96.5
Hlu-Mir-279_3p	50	53	138	127		92
Hlu-Mir-1984-S2_5p	49	113	121	85		92
Hlu-Mir-10-S19_5p	118	62	65	96		85.25
Hlu-Mir-10-S9_3p	96	53	88	90		81.75
Hlu-Mir-33_5p	43	108	87	72		77.5
Hlu-Mir-10-S4_5p	18	22	16	186		60.5
Hlu-Mir-10-S15_5p	69	47	51	60		56.75
Hlu-Mir-10-S23_5p	70	43	52	56		55.25
Hlu-Mir-1990_3p	39	75	70	34		54.5
Hlu-Mir-76-S1_3p	58	39	48	63		52
Hlu-Mir-10-S22_5p	60	37	58	49		51
Hlu-Bantam_3p	49	61	42	50		50.5
Hlu-Mir-10-S25_5p	80	29	50	41		50
Hlu-Mir-10-S8_5p	61	42	40	52		48.75
Hlu-Mir-10-S14_5p	57	33	50	36		44
Hlu-Mir-34-S1_3p	41	31	53	37		40.5
Hlu-Mir-10-S2_5p	43	29	39	43		38.5
Hlu-Mir-10-S24_5p	57	18	33	42		37.5
Hlu-Mir-10-S5_3p	38	34	32	42		36.5
Hlu-Mir-10-S7_5p	58	27	29	28		35.5
Hlu-Mir-153-S1_5p	30	39	41	29		34.75
Hlu-Mir-76-S3_3p	27	30	40	34		32.75
Hlu-Mir-7_5p	22	18	40	50		32.5
Hlu-Mir-252-S3_5p	50	33	24	18		31.25
Hlu-Mir-76-S4_3p	42	17	37	29		31.25
Hlu-Mir-10-S11_5p	35	19	32	32		29.5
Hlu-Mir-1984-S1_5p	17	32	36	30		28.75
Hlu-Mir-67-S2_3p	29	24	28	21		25.5
Hlu-Mir-2722-S1_5p	20	11	22	41		23.5
Hlu-Mir-2722-S2_5p	20	11	22	41		23.5
Hlu-Mir-2722-S3_5p	20	11	22	41		23.5
Hlu-Mir-10-S13_5p	27	15	23	23		22
Hlu-Mir-10-S18_5p	25	12	27	12		19
Hlu-Mir-153-S2_3p	21	14	19	20		18.5
Hlu-Mir-10-S6_5p	19	15	20	19		18.25
Hlu-Mir-252-S2_5p	58	5	1	8		18
Hlu-Mir-10-S21_5p	27	13	10	17		16.75
Hlu-Mir-67-S1_3p	17	14	24	10		16.25
Hlu-Mir-22-S2_3p	20	12	10	13		13.75
Hlu-Mir-67-S4_3p	19	12	14	9		13.5
Hlu-Mir-10-S16_5p	17	10	13	10		12.5
Hlu-Mir-10-S26_5p	13	9	8	20		12.5
Hlu-Mir-315_3p	11	14	10	7		10.5
Hlu-Let-7-S2_5p	12	4	8	9		8.25
Hlu-Mir-252-S1_3p	15	4	3	4		6.5
Hlu-Mir-252-S3_3p	15	4	3	4		6.5
Hlu-Mir-1985-S2_5p	5	4	10	7		6.5
Hlu-Mir-184-S2_3p	4	3	8	3		4.5
Hlu-Mir-1985-S1_3p	4	4	5	5		4.5
Hlu-Mir-1994_5p	4	3	4	5		4
Hlu-Mir-2-S1_5p	1	1	0	3		1.25
Hlu-Mir-184-S1_3p	1	0	3	0		1
Hlu-Mir-1990_5p	1	0	2	1		1
Hlu-Mir-216_3p	1	1	0	2		1
Hlu-Mir-67-S1_5p	1	1	1	1		1
Hlu-Mir-67-S2_5p	1	1	1	1		1
Hlu-Mir-31_3p	1	0	2	0		0.75
Hlu-Mir-10-S22_3p	2	0	0	0		0.5
Hlu-Mir-10-S26_3p	2	0	0	0		0.5
Hlu-Mir-76-S4_5p	2	0	0	0		0.5
Hlu-Mir-277_5p	1	1	0	0		0.5
Hlu-Mir-33_3p	1	0	1	0		0.5
Hlu-Mir-34-S2_3p	1	0	1	0		0.5
Hlu-Mir-92-S4_5p	1	0	1	0		0.5
Hlu-Bantam_5p	1	0	0	0		0.25
Hlu-Let-7-S1_3p	1	0	0	0		0.25
Hlu-Let-7-S2_3p	1	0	0	0		0.25
Hlu-Let-7-S3_3p	1	0	0	0		0.25
Hlu-Mir-10-S1_3p	1	0	0	0		0.25
Hlu-Mir-10-S10_3p	1	0	0	0		0.25
Hlu-Mir-10-S11_3p	1	0	0	0		0.25
Hlu-Mir-10-S12_3p	1	0	0	0		0.25
Hlu-Mir-10-S13_3p	1	0	0	0		0.25
Hlu-Mir-10-S14_3p	1	0	0	0		0.25
Hlu-Mir-10-S15_3p	1	0	0	0		0.25
Hlu-Mir-10-S16_3p	1	0	0	0		0.25
Hlu-Mir-10-S17_3p	1	0	0	0		0.25
Hlu-Mir-10-S18_3p	1	0	0	0		0.25
Hlu-Mir-10-S19_3p	1	0	0	0		0.25
Hlu-Mir-10-S2_3p	1	0	0	0		0.25
Hlu-Mir-10-S20_3p	1	0	0	0		0.25
Hlu-Mir-10-S21_3p	1	0	0	0		0.25
Hlu-Mir-10-S23_3p	1	0	0	0		0.25
Hlu-Mir-10-S24_3p	1	0	0	0		0.25
Hlu-Mir-10-S25_3p	1	0	0	0		0.25
Hlu-Mir-10-S3_3p	1	0	0	0		0.25
Hlu-Mir-10-S4_3p	1	0	0	0		0.25
Hlu-Mir-10-S6_3p	1	0	0	0		0.25
Hlu-Mir-10-S7_3p	1	0	0	0		0.25
Hlu-Mir-10-S8_3p	1	0	0	0		0.25
Hlu-Mir-133_5p	1	0	0	0		0.25
Hlu-Mir-153-S2_5p	1	0	0	0		0.25
Hlu-Mir-1984-S1_3p	1	0	0	0		0.25
Hlu-Mir-1984-S2_3p	1	0	0	0		0.25
Hlu-Mir-1992_5p	1	0	0	0		0.25
Hlu-Mir-2001_3p	1	0	0	0		0.25
Hlu-Mir-210_5p	1	0	0	0		0.25
Hlu-Mir-22-S1_5p	1	0	0	0		0.25
Hlu-Mir-22-S2_5p	1	0	0	0		0.25
Hlu-Mir-252-S2_3p	1	0	0	0		0.25
Hlu-Mir-278_5p	1	0	0	0		0.25
Hlu-Mir-29_5p	1	0	0	0		0.25
Hlu-Mir-2-S2_3p	1	0	0	0		0.25
Hlu-Mir-317_5p	1	0	0	0		0.25
Hlu-Mir-375_5p	1	0	0	0		0.25
Hlu-Mir-67-S3_5p	1	0	0	0		0.25
Hlu-Mir-67-S4_5p	1	0	0	0		0.25
Hlu-Mir-76-S1_5p	1	0	0	0		0.25
Hlu-Mir-76-S2_5p	1	0	0	0		0.25
Hlu-Mir-76-S3_5p	1	0	0	0		0.25
Hlu-Mir-87_5p	1	0	0	0		0.25
Hlu-Mir-9_3p	1	0	0	0		0.25
Hlu-Mir-92-S1_5p	1	0	0	0		0.25
Hlu-Mir-92-S2_5p	1	0	0	0		0.25
Hlu-Mir-92-S3_5p	1	0	0	0		0.25
Hlu-Mir-92-S5_5p	1	0	0	0		0.25
