# Supplementary material for: The Expression of miRNAs Involved in Long-Term Memory Formation in the CNS of the Mollusk Helix lucorum
Source: Int J Mol Sci. 2022 Dec 24;24(1):301. doi: 10.3390/ijms24010301 (PMC9820140; doi:10.3390/ijms24010301)
Supplement: Supplementary file 1 [file ijms-24-00301-s001.zip › ijms-2014974-supplementary/Supplementary File S4. Normalized miRNA expression (rpm).xlsx]

## Sheet: Mature miRNAs
	naïve_normal_1	naïve_normal_2	naïve_normal_3	naïve_normal_4	naïve_normal_5	naïve_DHT-treated_1	naïve_DHT-treated_2	naïve_DHT-treated_3	naïve_DHT-treated_4	naïve_DHT-treated_5	2 h after training_DHT-treated_1	2 h after training_DHT-treated_2	2 h after training_DHT-treated_3	2 h after training_DHT-treated_4	2 h after training_DHT-treated_5	2 h after training_DHT-treated_6	2 h after training_normal_1	2 h after training_normal_2	2 h after training_normal_3	2 h after training_normal_4	2 h after training_normal_5	2 h after training_normal_6	5 h after training_normal_1	5 h after training_normal_2	5 h after training_normal_3	5 h after training_DHT-treated_1	5 h after training_DHT-treated_2	5 h after training_DHT-treated_3
Hlu-Bantam_3p	20.0582	33.946	18.1623	22.1247	19.3497	21.5302	19.5504	26.2093	25.3712	28.5382	18.3081	37.2029	24.9789	20.7204	15.4938	11.5224	28.5778	33.2764	22.2325	35.1523	9.96522	21.3473	12.1193	12.491	18.6753	16.0687	16.6464	10.1604
Hlu-Let-7-S1_5p	34.7949	70.118	19.4596	549.579	203.656	567.454	27.8697	254.945	383.951	255.629	190.811	881.12	229.062	336.006	343.31	230.997	234.857	507.575	123.572	634.517	322.72	345.663	150.065	1052.36	767.51	752.104	1402.46	427.751
Hlu-Let-7-S2_5p	4.91222	2.22597	3.45948	3.98245	3.3862	1.17974	3.32772	1.19133	2.81902	2.42878	2.84793	5.38462	4.25173	6.72012	1.63093	6.58424	4.15677	1.77474	2.06814	4.61596	3.06622	4.92631	0.7129		0.910991	0.892705	1.66464	4.06414
Hlu-Let-7-S3_5p	15.9647	25.5986	10.3784	224.345	85.6226	253.939	8.73528	100.469	174.498	107.473	80.9625	389.651	79.1885	138.323	144.337	97.1175	103.919	236.484	52.7377	247.842	135.68	145.326	63.0916	110.545	322.035	79.0044	147.321	179.838
Hlu-Mir-1_3p	918.585	859.223	1267.04	1627.94	1272.25	1093.91	1256.22	1132.56	1652.51	1221.07	1309.23	1049.02	1078.88	1626.83	4794.11	2291.86	1025.68	1062.18	1382.04	1827.57	2608.59	2667.6	2040.32	1159.16	1127.35	552.585	1931.82	942.881
Hlu-Mir-2-S1_3p	9704.5	9642.33	10526.3	10340.2	10540.8	8709.71	9851.73	8691.57	10401.4	9343.51	7182.88	9152.88	7514.41	9687.62	7328.57	7972.96	9304.41	12839.4	10730	12555.4	8767.1	8672.76	6122.38	9129.03	9442.42	8618.18	8726.06	5168.58
Hlu-Mir-2-S2_5p	81.8703	126.324	110.271	113.279	113.68	86.1209	94.4242	109.206	118.681	100.794	80.1488	119.93	131.272	127.682	88.8855	126.198	71.1847	98.9417	123.572	177.537	95.0529	103.452	83.7657	77.444	97.9315	95.9658	60.7595	80.2669
Hlu-Mir-7_5p	9.00573	10.0169	17.2974	22.1247	7.7399	23.2998	14.9748	13.5018	15.2227	25.5022	19.5286	13.2168	19.6643	19.0403	20.3866	25.2396	10.3919	11.0921	21.1985	18.4639	22.9967	22.1684	8.5548	4.37184	5.92144	5.80258	8.32321	90.4272
Hlu-Mir-8_3p	1815.06	2462.48	2428.56	2880.64	2315.2	2392.8	2425.08	2311.58	2614.36	2622.47	2020.81	2410.84	1911.69	2758.05	2149.56	2390.08	2340.26	3434.56	2308.05	3334.15	2463.71	2574.82	1531.66	1876.14	1946.33	1900.12	2218.97	990.635
Hlu-Mir-9_5p	488.766	823.608	680.221	1322.62	867.352	1323.67	728.772	903.031	1138.32	1017.66	795.385	1452.87	659.55	1052.26	1131.05	1202.72	783.031	1113.65	604.932	1362.06	1119.17	1348.99	679.393	602.065	634.961	855.658	893.081	624.862
Hlu-Mir-10-S1_5p	33.9762	54.5362	31.5678	69.0292	54.663	56.0376	27.8697	64.7291	33.8283	40.0749	44.3463	23.9861	50.4893	25.2005	58.7133	56.5147	51.44	55.0169	22.2325	42.6089	43.6937	50.9052	45.2691	46.8412	22.7748	12.0515	32.4605	50.8018
Hlu-Mir-10-S2_5p	17.6021	16.1383	16.865	19.0273	29.5084	40.1111	22.8781	37.3285	14.9408	9.10792	21.156	5.38462	21.2587	21.2804	24.4639	8.77898	10.9115	27.5085	6.72147	47.5799	22.2301	14.7789	16.0402	19.9856	5.92144	7.588	16.6464	16.2566
Hlu-Mir-10-S3_5p	58.9466	141.905	85.1897	91.5964	116.582	58.3971	43.2604	125.884	79.7784	61.9339	80.9625	69.5106	90.8808	31.3606	115.796	135.526	90.4097	85.6312	63.5954	50.0654	47.5264	103.452	93.7463	81.1913	49.1935	31.2447	61.5918	96.5234
Hlu-Mir-10-S4_5p	7.36833	12.2428	6.91896	82.3041	30.9596	70.4894	7.90335	48.4476	44.8225	38.8605	28.0724	106.224	32.4195	49.8409	52.1896	35.1159	44.6853	58.1227	22.2325	73.5003	49.0596	52.5473	22.8128	39.9711	29.1517	28.5666	53.2686	65.0263
Hlu-Mir-10-S5_5p	384066	380237	362167	422919	387653	379796	355497	390496	346706	398748	410827	407852	396392	377660	406742	391215	401782	361860	345721	363144	351357	389686	393818	393022	371085	355304	356951	456142
Hlu-Mir-10-S6_5p	7.77768	8.34738	8.6487	8.4074	6.77241	9.73284	7.90335	8.73645	6.76566	10.3223	7.73009	8.32169	5.31467	9.52017	9.78556	14.8145	6.75475	5.7679	7.2385	6.03626	9.19867	2.46315	12.1193	9.36823	8.65442	12.0515	8.32321	9.14432
Hlu-Mir-10-S7_5p	23.7424	15.0253	12.5406	12.3899	13.0611	15.9265	10.3991	12.7076	13.2494	15.7871	16.2739	12.2378	12.2237	15.1203	14.6783	14.8145	16.1075	10.6484	10.3407	13.1377	12.2649	15.6	19.2483	15.6137	17.3088	15.6223	19.1434	14.2245
Hlu-Mir-10-S8_5p	24.9704	23.3727	17.2974	23.0097	22.2522	24.1846	24.126	26.6065	16.9141	23.6806	23.5971	18.6014	23.3845	17.3603	27.7257	27.4343	31.6954	16.4163	13.96	13.8479	27.596	24.6315	32.7934	34.3502	31.4292	32.5837	24.1373	31.4971
Hlu-Mir-10-S9_5p	335247	245731	287676	258336	274820	309249	302110	275108	255408	251111	287525	230828	235493	240945	297469	313174	272431	246893	295097	243318	297425	244103	373162	339061	345974	379404	293680	298282
Hlu-Mir-10-S10_5p	1988.22	1340.59	1694.71	1613.34	1754.05	1756.04	1879.75	1451.04	1548.49	1632.14	1773.44	1457.27	1485.98	1819.47	1677.41	2065.26	1171.69	1583.51	1355.67	1483.85	1788.37	1493.49	3057.63	2383.28	2885.56	3379.34	2525.26	2080.84
Hlu-Mir-10-S11_5p	14.3273	10.5733	13.8379	14.1598	17.4148	20.9404	19.1344	12.3104	9.86658	10.9295	12.2054	10.2797	10.6293	9.52017	14.6783	16.4606	18.7055	6.65527	15.5111	7.45655	11.4983	7.38946	12.8322	14.9892	13.6649	16.0687	17.4787	18.2886
Hlu-Mir-10-S12_5p	58.1279	42.8499	44.1084	36.2846	44.0207	38.3415	47.0041	31.3718	31.0093	39.4677	36.6162	33.7763	28.1677	28.5605	26.9103	32.9212	40.5285	31.9453	42.914	39.0581	45.9933	43.5157	39.5659	31.2274	42.3611	56.2404	35.7898	45.7216
Hlu-Mir-10-S13_5p	11.0525	8.34738	9.94601	10.1774	5.80492	19.4657	14.9748	13.1047	7.61136	20.0374	8.95063	9.79022	10.0979	5.04009	13.8629	19.7527	14.0291	5.32422	13.4429	7.45655	22.2301	11.4947	21.0305	22.4838	9.56541	22.3176	17.4787	26.4169
Hlu-Mir-10-S14_5p	23.333	18.3642	21.6218	15.9298	32.8946	22.415	18.7185	12.3104	19.1694	6.67914	23.1903	14.1958	15.944	14.0003	45.6659	24.6909	11.9507	12.8669	13.96	12.4276	17.6308	18.8842	44.1998	42.4693	30.9737	50.4378	37.4545	23.3688
Hlu-Mir-10-S15_5p	28.2453	26.1551	22.0542	26.5497	27.0896	33.3276	24.542	25.8122	24.5255	26.7166	28.8861	22.028	27.6363	18.4803	15.4938	7.13292	24.9406	25.7337	30.5051	20.5943	4.59933	20.5263	13.5451	23.7329	14.1204	11.1588	15.8141	25.4009
Hlu-Mir-10-S16_5p	6.95898	5.56492	5.62166	4.42495	8.70738	7.37337	5.82352	5.55956	5.07424	3.03597	6.50955	5.38462	3.72027	2.80005		12.6198	5.19596	4.88053	6.20443	4.26089	10.7318	4.10526	3.20805	13.1155	5.01045	7.14164	5.82625	14.2245
Hlu-Mir-10-S17_5p	645.138	472.461	509.409	452.672	561.143	617.593	536.596	524.981	523.493	529.474	554.939	428.812	440.054	464.808	565.116	650.193	590.781	456.552	627.681	470.473	584.115	489.346	666.918	645.159	615.375	663.28	566.811	610.638
Hlu-Mir-10-S18_5p	10.2338	6.6779	11.6758	5.30994	9.19113	10.6176	11.647	5.95667	6.20185	8.50073	11.7986	5.38462	5.84613	4.48008	4.07732	1.64606	10.9115	3.54948	7.75554	7.81163	12.2649		7.8419	8.74368	12.2984	10.7125	2.49696	14.2245
Hlu-Mir-10-S19_5p	48.3035	34.5025	28.1083	42.4795	30.9596	29.7884	35.773	31.3718	25.6531	37.6461	22.7834	31.3287	25.5104	26.8805	29.3567	26.8856	41.5677	31.0579	40.8458	42.2538	32.9619	27.9157	34.5756	19.9856	40.9946	62.4894	34.1252	19.3047
Hlu-Mir-10-S20_5p	60.9934	48.9713	57.5139	53.0994	49.8256	69.3096	64.4747	54.8014	55.2529	69.8274	60.2133	48.9511	39.86	54.321	57.8979	75.17	47.8028	53.6859	53.7717	59.2974	46.7599	58.2946	91.6076	76.1949	78.8007	93.7341	101.543	65.0263
Hlu-Mir-10-S21_5p	11.0525	7.23439	4.32435	7.52241	6.28867	5.30882	6.65545	9.53067	6.20185	7.89353	4.06847	5.38462	4.25173	4.48008	32.6185	14.8145	10.9115	4.88053	15.5111	7.10148	9.96522	22.1684	9.62415	16.8628	18.2198	12.0515		13.2085
Hlu-Mir-10-S22_5p	24.5611	20.5902	25.0812	21.6823	20.3172	20.9404	24.126	20.2527	20.8608	25.5022	24.4108	16.1539	21.2587	17.3603		23.0448	19.7446	16.86	17.5792	20.9494	32.1953	45.1578	88.756	43.0939	94.7431	67.8456	80.7352	42.6735
Hlu-Mir-10-S23_5p	28.6546	23.9291	22.4866	24.7797	28.5409	27.134	27.0378	24.2238	21.9884	22.4662	24.8177	27.4126	17.0069	30.8006	26.9103	38.9567	22.8622	23.5153	21.1985	20.5943	26.8294	24.6315	50.9723	51.8375	43.2721	47.7597	39.1191	38.6094
Hlu-Mir-10-S24_5p	23.333	10.0169	14.2704	18.5848	24.6709	15.6315	20.7983	15.0902	11.558	8.50073	13.4259	12.2378	18.0699	10.0802	22.0175	30.1777	18.7055	15.9727	9.82368	15.2682	29.1291	31.1999	29.2289	44.9675	28.2407	47.3134	19.9757	17.2726
Hlu-Mir-10-S25_5p	32.7481	16.1383	21.6218	18.1423	37.732	26.5441	22.4621	23.4296	20.8608	7.89353	21.9697	19.5804	14.3496	28.5605	10.601	42.7975	21.3034	25.29	19.1303	18.1088	29.8957	10.6737	36.7143	40.5957	58.7589	57.5795	21.6404
Hlu-Mir-10-S26_5p	5.32157	5.00843	3.45948	8.8499	9.67487	6.48856	4.57562	3.97111	6.20185	1.82158	5.28901	4.89511	4.25173	5.04009	2.44639	10.9737	6.75475	6.65527	6.72147	6.03626	2.29967	8.21051	3.5645	1.87365	1.36649	4.46353	2.49696	10.1604
Hlu-Mir-12-S1_5p	112.572	225.379	185.082	153.988	184.79	187.578	178.449	221.191	305.018	211.911	205.864	257.483	208.335	246.404	234.853	189.845	149.644	184.129	183.031	261.69	216.935	196.231	117.272	119.289	147.581	202.644	116.525	166.63
Hlu-Mir-12-S2_5p	61.8121	87.9257	134.055	103.544	87.5576	59.5768	107.735	123.502	123.755	117.796	101.305	93.9862	89.8178	139.443	92.1473	89.4359	70.6651	96.2796	93.0664	149.841	137.213	119.052	55.9626	76.1949	120.706	114.713	76.5736	82.2989
Hlu-Mir-22-S1_3p	25438.3	36725.1	28596.9	33641.6	37346	29571	32686.2	32806.6	44079.1	29127.1	34856.2	34393.1	25510.4	37995.6	31873.2	37888.4	26849.6	33064.7	32446.1	36826.5	26413.2	29468.3	22971.1	24274.3	25693.1	20393	36467.3	22099.8
Hlu-Mir-22-S2_3p	8.18703	6.6779	4.32435	5.75243	8.22364	3.53922	7.90335	4.76534	7.61136	4.25036	5.69585	2.93707	6.90907	7.28013	11.4165	6.03555	3.63717	7.54264	7.75554	4.97104	3.83278	7.38946	3.5645	8.11913	6.37694	2.67812	9.15554	5.08018
Hlu-Mir-29_3p	728.646	1080.71	766.708	772.154	978.613	1098.34	984.591	813.681	796.938	803.319	949.58	1149.37	644.137	630.011	951.645	1366.23	993.468	682.831	781.241	722.931	715.963	1468.86	970.613	485.899	708.751	520.894	323.773	474.489
Hlu-Mir-31_5p	1851.91	954.94	1756.12	1670.86	1153.24	1650.75	1765.77	1672.24	1557.23	2171.33	1477.67	789.092	737.676	1615.07	2024.79	3324.49	1503.71	1702.42	1680.88	1847.45	2208.45	1386.76	637.332	806.292	1583.76	1995.2	1653.82	504.97
Hlu-Mir-33_5p	17.6021	60.1011	37.6219	31.8596	35.3133	46.8946	37.4369	65.1262	43.413	52.2188	54.5175	48.9511	87.692	45.3608	63.6061	61.4529	21.3034	16.4163	40.3288	55.3916	30.6622	50.9052	33.5063	19.361	26.8742	41.0644	24.1373	42.6735
Hlu-Mir-34-S1_5p	356.136	212.023	443.246	268.152	326.527	365.424	358.562	347.869	319.395	354.602	306.762	325.035	391.691	529.21	658.079	365.425	252.524	307.03	309.187	312.465	449.202	437.62	314.032	399.711	251.434	305.305	321.276	292.618
Hlu-Mir-34-S2_5p	37.251	24.4856	83.8924	34.5146	17.8985	39.5212	35.773	62.7436	25.3712	68.0058	42.7189	47.4826	109.482	34.1606	67.6834	33.4699	36.3717	58.1227	29.9881	34.0871	41.394	53.3683	35.2885	46.8412	34.1622	31.2447	22.4727	100.588
Hlu-Mir-67-S1_3p	6.95898	7.79088	10.3784	4.42495	12.0936	9.73284	9.15124	9.13356	10.4304	4.25036	7.73009	5.87413	18.0699	12.3202	9.78556	8.77898	6.23515	6.21159	7.75554	9.94207	9.96522	12.3158	5.7032	8.74368	5.46595	7.14164	12.4848	3.04811
Hlu-Mir-67-S2_3p	11.8712	13.3558	12.1082	9.29239	3.86995	17.1062	11.2311	7.94223	10.9942	20.0374	8.95063	16.6434	20.1957	21.2804	54.636	4.38949	7.27434	11.5358	14.994	14.203	6.13244	6.56841	11.7628	20.6101	3.64396	3.57082	6.65857	8.12829
Hlu-Mir-67-S3_3p	57.3092	75.6829	73.9464	65.9317	81.7527	107.651	79.0335	84.5847	78.9327	73.4706	76.894	73.9162	175.915	131.042	68.4989	62.0016	61.8319	48.3616	42.914	90.1888	75.889	77.1788	61.6658	98.0542	66.9578	63.8284	114.028	13.2085
Hlu-Mir-67-S4_3p	7.77768	6.6779	6.05409	3.98245	4.83744	4.12908	4.57562	5.16245	5.91995	6.07195	3.66162	6.36365	5.31467	4.48008	8.15463	5.48686	6.23515	6.65527	2.06814	5.32611	31.4288	33.6631	3.5645	6.24549	4.55496	4.46353	8.32321	10.1604
Hlu-Mir-71_3p	367.188	677.25	588.112	732.329	593.07	623.197	514.549	608.374	742.531	646.662	529.714	538.952	548.473	635.051	654.817	697.929	611.565	403.753	580.631	734.293	542.721	711.851	368.569	346	447.297	414.215	467.765	441.976
Hlu-Mir-76-S1_3p	23.7424	21.7032	20.7569	27.8772	27.0896	21.8252	16.6386	21.8411	31.855	20.6446	23.1903	28.3917	19.1328	24.6404	25.2794	27.4343	27.5386	26.6211	28.437	23.79	15.3311	22.9894	23.1692	23.7329	22.3193	26.3348	36.6221	23.3688
Hlu-Mir-76-S2_3p	357.773	369.51	329.948	352.226	383.125	395.212	324.453	329.602	464.011	360.674	395.862	421.959	311.439	456.408	343.31	420.842	441.137	407.303	549.092	377.444	312.755	329.241	299.418	334.134	271.931	285.666	525.195	417.591
Hlu-Mir-76-S3_3p	11.0525	16.6948	17.2974	15.0448	14.0286	14.1569	13.3109	15.0902	21.4246	17.6086	14.6465	20.5595	12.2237	11.2002	23.6484	63.6476	16.6271	17.3037	21.7155	15.9783	22.2301	95.2419	10.337	217.968	52.8375	12.9442	193.931	354.597
Hlu-Mir-76-S4_3p	17.1928	9.46036	16.0001	12.8324	12.0936	13.567	13.3109	10.722	14.377	15.1799	13.4259	19.5804	9.03493	14.0003	8.97009	16.4606	16.1075	18.1911	21.7155	11.7174	16.0977	14.7789	9.98059	13.1155	14.1204	9.37341	19.9757	11.1764
Hlu-Mir-87_3p	4408.31	4119.15	3761.75	4947.54	4006.36	4370.34	4602.66	3276.56	4231.07	4587.96	3838.6	4720.36	3229.19	5144.81	5199.39	5951.6	4291.86	5012.75	4118.19	4726.04	4639.96	5473.13	3241.2	1857.41	2419.59	2071.08	1702.93	2171.27
Hlu-Mir-92-S1_3p	10751.6	12119.3	14453.3	11645.1	10776.8	11350	11615.8	11886.7	11676.1	13538.6	9527.94	10066.8	29689.3	16258.2	19813.3	10977.6	10282.8	10517.1	10268.8	15325	25360.7	19441.7	10219.1	15550.6	11525.9	13691.4	17338.9	12311.3
Hlu-Mir-92-S2_3p	1515.01	924.333	969.952	881.007	1011.99	1047.9	1139.33	851.407	970.026	1101.45	869.431	1080.84	1018.29	1179.38	1200.36	973.37	1212.74	1398.49	800.888	1000.6	1368.3	1147.01	619.153	767.57	847.677	753.443	602.601	445.024
Hlu-Mir-92-S3_3p	3492.59	3481.97	4734.3	3323.14	3331.06	3672.23	4126.38	3898.84	3253.44	4326.87	3092.44	3686.51	5601.66	4260.56	4975.14	2906.39	3131.61	3675.49	3190.63	4520.09	7162.69	5051.93	2942.14	2673.69	2861.88	2727.21	2390.43	3451.47
Hlu-Mir-92-S4_3p	767.125	752.377	387.894	755.781	521.959	438.273	717.541	15.4873	877.844	646.662	768.533	858.603	1196.33	1029.86	658.079	554.722	969.047	1016.04	635.437	815.605	704.464	527.936	168.601	444.054	235.491	411.091	142.327	333.26
Hlu-Mir-92-S5_3p	3363.64	3319.47	2457.1	2134.15	2820.71	3188.54	2912.18	2431.12	2329.36	2827.1	2346.69	2787.28	6161.82	3279.98	3859.59	2673.75	2969.49	2713.58	1947.67	3011.03	5401.92	3886.03	2007.17	2567.52	2569.91	2636.61	2141.56	1887.8
Hlu-Mir-96_5p	3009.55	2765.21	2028.55	1784.14	2700.26	2486	2935.89	2441.44	1922.86	2233.26	2755.17	2257.63	1737.9	1647.55	4883.81	3286.08	3097.31	2087.54	1768.26	2011.14	3364.41	2781.72	4851.99	3332.59	3357	4023.87	2184.84	5456.11
Hlu-Mir-124_3p	2601.02	2081.28	2514.18	2765.15	2181.2	2086.37	1911.78	2068.55	1985.16	2352.27	1957.34	2304.62	1732.05	2352.04	2191.15	2224.37	2376.11	2091.97	2410.42	2168.44	2127.96	2140.48	1563.75	1610.09	1709.02	1488.14	1416.61	1409.24
Hlu-Mir-133_3p	3619.49	3180.35	3604.35	4107.68	3040.33	3216.26	3531.13	2743.64	2572.92	3640.13	2952.89	2849.44	2152.44	3393.66	4577.19	3942.86	3791.49	4019.78	3561.86	3547.9	6382.34	4465.7	2327.62	2185.3	2360.38	1635.88	1272.62	1889.83
Hlu-Mir-137_3p	529.701	614.367	486.922	566.836	634.188	715.216	562.801	644.114	705.038	581.085	660.719	539.441	420.39	501.209	548.807	666.654	611.565	446.347	697.998	534.386	531.223	596.904	475.861	391.592	448.208	451.263	363.724	333.26
Hlu-Mir-153-S1_3p	14254	27831.8	21338.9	18745.4	25559.1	28445	24512	23945	34562.9	22101.9	27011.8	36626.2	26292.2	28245.2	21634.2	26696.9	16770.5	20839	29385.7	31734.4	18663.3	24487	16324.3	12413.5	15029.1	24726.6	12201.8	13122.1
Hlu-Mir-153-S2_3p	8.59638	7.79088	8.21627	8.8499	8.70738	7.96323	8.31931	8.73645	11.8399	9.10792	7.73009	9.79022	11.1608	9.52017	6.52371	8.23029	10.9115	8.43001	10.8578	14.558	6.899	7.38946	4.63385	4.99639	7.74342	6.69529		1.01604
Hlu-Mir-184-S1_5p	64.2682	80.1348	55.3517	75.2241	90.9438	81.6969	108.151	70.2887	111.351	66.1842	72.4187	98.8813	77.5941	87.3616	110.088	102.056	85.7333	80.307	50.1525	82.0221	89.687	114.947	50.6159	17.4874	46.916	54.0087	24.9696	86.3631
Hlu-Mir-184-S2_5p	96313.1	81944	105103	95369.2	96717.8	76350	84544.2	96027.5	96524.5	90132	87343.5	92741.3	91643.4	127215	70464.2	79557.9	96089.4	103668	115681	102669	80018.4	87478.1	62196.2	96344.8	76241.8	75345.2	141095	58099
Hlu-Mir-190_5p	4062.4	6374.61	5025.76	4822.31	5207.5	5165.78	6475.75	5547.25	7846.19	6350.04	6064.05	7626.59	5901.94	6072.75	6826.24	6020.19	4913.3	5257.67	5788.73	7153.68	6109.45	7486.34	3921.3	3235.79	3705.46	3542.7	2198.16	4405.53
Hlu-Mir-193_3p	147.776	200.894	312.651	191.6	156.733	304.373	204.655	169.567	223.267	295.704	248.583	339.231	724.92	493.369	331.078	489.428	242.132	88.737	196.991	221.921	435.404	399.852	231.336		73.7903	108.464	202.254	246.897
Hlu-Mir-210_3p	3204.4	3769.12	5214.74	3866.52	4008.3	3605.58	3205.85	3847.21	4137.76	3859.33	3160.79	4423.71	3005.97	4174.32	2863.09	3671.81	3574.3	3497.12	4931.49	4127.38	2967.34	3635.61	2106.97	2014.79	2643.7	2351.83	2755.82	1688.65
Hlu-Mir-216_5p	501.865	793.557	509.841	583.208	634.188	704.304	547.411	499.566	910.263	651.52	459.737	833.638	589.928	697.213	563.485	405.479	575.193	732.08	557.365	630.612	529.69	704.462	246.307	267.931	347.543	361.546	297.971	435.879
Hlu-Mir-252-S1_5p	817.475	877.031	560.004	285.409	641.928	459.213	413.886	376.064	495.021	449.324	576.095	1105.32	536.781	547.13	834.219	459.25	494.655	342.968	1065.09	531.901	220.001	453.22	409.561	302.282	190.397	333.425	317.947	640.103
Hlu-Mir-252-S2_5p	23.7424	2.78246	0.432435	3.53996	4.83744	3.24428	2.07983	0.794223	2.53712	3.03597	2.44108	0.979022	1.06293	0.56001	2.44639	2.74343	7.79394	3.10579	3.10221	2.48552	3.83278	7.38946	3.20805	1.87365	0.910991	4.01717	2.49696	3.04811
Hlu-Mir-252-S3_5p	20.4676	18.3642	10.3784	7.96491	13.0611	6.7835	9.56721	17.0758	18.0418	14.5727	12.6122	22.028	5.31467	17.3603	20.3866	9.32767	13.5095	10.6484	29.9881	14.558	10.7318	8.21051	10.337	6.24549	2.27748	6.69529	3.32929	16.2566
Hlu-Mir-277_3p	179.296	271.011	331.245	265.054	264.608	229.459	309.478	396.317	178.162	286.596	292.93	320.63	483.635	335.446	1533.07	286.414	113.272	351.398	330.386	350.458	316.587	639.599	424.888	520.249	285.596	460.19	516.039	519.194
Hlu-Mir-278_3p	308.651	219.814	137.947	103.986	71.594	227.69	129.365	74.6569	180.136	257.451	241.26	400.91	187.076	251.445	486.016	286.414	174.584	123.344	411.043	142.385	120.349	131.368	214.226	76.8195	68.7798	132.12	162.303	538.499
Hlu-Mir-279_3p	20.4676	29.4941	59.6761	56.1969	9.19113	22.1201	101.912	43.2851	12.6856	82.5785	39.871	23.007	22.3216	26.3205	21.202	14.8145	53.5184	104.266	34.1244	39.0581	22.9967	31.1999	7.48545	6.24549	31.8847	8.92705	9.98786	8.12829
Hlu-Mir-281_3p	1401.62	2123.57	2759.8	2756.3	1729.87	2039.77	1715.03	3124.47	2578.56	3028.69	1832.44	3228.33	2498.42	2340.84	2379.52	2530.54	2140.22	1827.98	2241.87	2380.77	2886.08	2317.83	2146.9	1528.27	2486.55	1218.1	1409.95	4781.47
Hlu-Mir-315_5p	1117.94	1985.01	1665.31	1422.62	1577.97	1377.05	1648.47	1455.02	1896.08	1629.1	1430.47	1467.55	1218.65	1639.71	1835.61	1799.14	1305.74	1674.02	1244.51	2103.1	1835.13	2286.63	1040.12	1423.35	1124.16	1123.92	1662.15	815.877
Hlu-Mir-317_3p	1122.44	874.805	1162.82	1233.23	984.418	946.15	795.742	809.313	760.855	950.26	855.599	846.365	723.326	1212.98	1020.96	686.955	1171.17	1000.07	916.704	1155.06	600.213	1156.86	669.413		356.653	349.494	651.708	477.537
Hlu-Mir-375_3p	84.7358	134.114	40.2165	32.7446	60.4679	85.826	54.9075	65.9205	47.9234	77.7209	73.2324	273.637	54.7411	106.962	96.2247	52.1252	92.4881	81.1943	122.02	47.5799	73.5893	37.7684	72.7158	20.6101	24.5968	37.0473	51.6039	54.8659
Hlu-Mir-750_3p	13457.8	27845.2	19281.9	15809.5	21568.7	15740.1	21783.7	35070.9	29746.1	23286.5	16703.5	31949.4	21563.7	17585.4	15194.5	13763.2	25608.8	27066.6	14635.2	22945.2	23028.9	28035.6	13659.5	17989.5	23723.1	15573.7	10525.5	32853.5
Hlu-Mir-1175_3p	993.496	1225.95	1928.23	1315.54	1480.26	1512.42	1367.69	1876.75	1877.19	1585.99	1312.49	1928.67	2661.58	2036.76	1237.87	1174.19	1731.81	1231.67	1386.69	1888.99	1735.48	1817.81	1348.09	1771.22	1462.14	1565.81	2464.5	3033.88
Hlu-Mir-1984-S1_5p	6.95898	17.8077	15.5677	13.2748	4.83744	12.3873	14.9748	8.73645	22.2703	24.895	12.6122	15.6644	21.7901	17.3603		2.74343	11.9507	10.6484	16.0281	17.0436	11.4983	28.7368	8.91125	9.36823	18.6753	11.1588	29.1312	25.4009
Hlu-Mir-1984-S2_5p	20.0582	62.8836	52.3247	37.6121	40.1507	34.5074	45.3402	41.6967	70.4756	53.4331	34.582	33.7763	62.1816	49.8409	40.7732	37.3107	46.7636	48.8053	53.2547	50.7756	49.8261	64.042	32.4369	34.3502	42.3611	25.8885	64.9211	53.8499
Hlu-Mir-1985-S1_5p	45579.2	114806	82447.2	69944.3	70237.6	70397.9	92703.8	59065.5	103225	93193.5	54906.4	74295.1	98454.2	73657	45274.5	46158.8	76144.7	118396	82741.2	101127	90307.1	92721.3	42130.6	37220.6	61970.6	49700	69504.7	33755.8
Hlu-Mir-1985-S2_3p	163.741	212.023	360.219	241.602	107.875	158.97	173.874	131.444	433.848	361.888	197.321	213.916	406.572	280.565	181.033	138.818	395.413	627.37	362.442	448.103	249.897	277.515	118.341	199.231	158.512	112.481	189.769	96.5234
Hlu-Mir-1990_3p	15.9647	41.7369	30.2705	15.0448	26.6059	10.9126	37.8529	17.87	32.9826	24.895	14.6465	33.7763	20.1957	29.6805	29.3567	22.4961	16.6271	50.1364	23.7836	21.3044	38.3278	24.6315	8.5548	28.1047	28.6962	41.5108	39.1191
Hlu-Mir-1992_3p	70.8178	136.897	140.541	109.739	133.029	148.942	143.508	135.415	233.415	144.512	123.681	133.147	104.167	144.483	141.891	132.782	90.9293	120.682	143.219	176.117	141.813	140.4	69.8642	69.9495	100.665	134.799	75.7412	109.732
Hlu-Mir-1994_3p	3744.34	2481.4	5383.82	2642.58	4462.05	5522.65	3113.92	8175.73	4478.58	4177.5	4529.02	5623.51	7676.5	6451.88	7409.3	3856.17	3519.22	3991.83	3134.27	3813.85	5988.33	3959.93	3639.35	4285.65	3901.78	4602.79	3152	8350.8
Hlu-Mir-2001_5p	627.536	2045.11	622.274	222.132	1060.37	568.339	804.061	668.735	1697.62	777.817	1232.34	2164.13	807.298	815.375	2590.73	645.804	377.746	375.801	2113.64	1244.53	305.089	376.041	774.922	281.047	266.465	799.864	604.265	2143.84
Hlu-Mir-2722-S1_3p	702.857	467.453	813.411	719.939	619.675	726.719	614.381	662.779	468.522	696.452	596.437	507.134	491.607	428.968	589.58	702.867	592.859	481.398	477.224	428.219	554.22	637.136	1007.33	948.065	841.3	953.856	903.901	1382.83
Hlu-Mir-2722-S2_3p	3194.99	1514.21	1218.17	1217.75	1986.73	3066.14	1544.06	1778.26	1280.12	1778.47	2207.96	1562.03	1379.69	1661.55	1733.67	2117.93	2632.27	1918.05	1652.96	1139.43	1494.78	1602.69	2653.77	1793.7	2829.99	1809.51	2276.4	1952.82
Hlu-Mir-2722-S3_3p	8044.99	4464.18	6607.18	5394.46	6628.25	8075.01	6022.77	5871.69	4657.59	5902.54	7017.29	4323.85	3993.97	4058.95	5799.57	6668.73	6061.61	4220.77	4825.5	4206.56	4910.55	5835.21	7542.48	8134.12	7971.17	7270.64	6372.25	8576.36

## Sheet: MiRNAs with low expression
MiRNAs with the least expression level in samples from naïve animals <4 rpm
Hlu-Let-7-S2_5p
Hlu-Mir-10-S16_5p
Hlu-Mir-10-S26_5p
Hlu-Mir-22-S2_3p
Hlu-Mir-67-S2_3p
Hlu-Mir-67-S4_3p
Hlu-Mir-252-S2_5p

## Sheet: miRNAs-star
Hlu-Bantam_5p
Hlu-Let-7-S1_3p
Hlu-Let-7-S2_3p
Hlu-Let-7-S3_3p
Hlu-Mir-2-S1_5p
Hlu-Mir-2-S2_3p
Hlu-Mir-9_3p
Hlu-Mir-10-S1_3p
Hlu-Mir-10-S2_3p
Hlu-Mir-10-S3_3p
Hlu-Mir-10-S4_3p
Hlu-Mir-10-S5_3p
Hlu-Mir-10-S6_3p
Hlu-Mir-10-S7_3p
Hlu-Mir-10-S8_3p
Hlu-Mir-10-S9_3p
Hlu-Mir-10-S10_3p
Hlu-Mir-10-S11_3p
Hlu-Mir-10-S12_3p
Hlu-Mir-10-S13_3p
Hlu-Mir-10-S14_3p
Hlu-Mir-10-S15_3p
Hlu-Mir-10-S16_3p
Hlu-Mir-10-S17_3p
Hlu-Mir-10-S18_3p
Hlu-Mir-10-S19_3p
Hlu-Mir-10-S20_3p
Hlu-Mir-10-S21_3p
Hlu-Mir-10-S22_3p
Hlu-Mir-10-S23_3p
Hlu-Mir-10-S24_3p
Hlu-Mir-10-S25_3p
Hlu-Mir-10-S26_3p
Hlu-Mir-22-S1_5p
Hlu-Mir-22-S2_5p
Hlu-Mir-29_5p
Hlu-Mir-31_3p
Hlu-Mir-33_3p
Hlu-Mir-34-S1_3p
Hlu-Mir-34-S2_3p
Hlu-Mir-67-S1_5p
Hlu-Mir-67-S2_5p
Hlu-Mir-67-S3_5p
Hlu-Mir-67-S4_5p
Hlu-Mir-71_5p
Hlu-Mir-76-S1_5p
Hlu-Mir-76-S2_5p
Hlu-Mir-76-S3_5p
Hlu-Mir-76-S4_5p
Hlu-Mir-87_5p
Hlu-Mir-92-S1_5p
Hlu-Mir-92-S2_5p
Hlu-Mir-92-S3_5p
Hlu-Mir-92-S4_5p
Hlu-Mir-92-S5_5p
Hlu-Mir-124_5p
Hlu-Mir-133_5p
Hlu-Mir-153-S1_5p
Hlu-Mir-153-S2_5p
Hlu-Mir-184-S1_3p
Hlu-Mir-184-S2_3p
Hlu-Mir-190_3p
Hlu-Mir-210_5p
Hlu-Mir-216_3p
Hlu-Mir-252-S1_3p
Hlu-Mir-252-S2_3p
Hlu-Mir-252-S3_3p
Hlu-Mir-277_5p
Hlu-Mir-278_5p
Hlu-Mir-281_5p
Hlu-Mir-315_3p
Hlu-Mir-317_5p
Hlu-Mir-375_5p
Hlu-Mir-1175_5p
Hlu-Mir-1984-S1_3p
Hlu-Mir-1984-S2_3p
Hlu-Mir-1985-S1_3p
Hlu-Mir-1985-S2_5p
Hlu-Mir-1990_5p
Hlu-Mir-1992_5p
Hlu-Mir-1994_5p
Hlu-Mir-2001_3p
Hlu-Mir-2722-S1_5p
Hlu-Mir-2722-S2_5p
Hlu-Mir-2722-S3_5p
