# Supplementary material for: The Expression of miRNAs Involved in Long-Term Memory Formation in the CNS of the Mollusk Helix lucorum
Source: Int J Mol Sci. 2022 Dec 24;24(1):301. doi: 10.3390/ijms24010301 (PMC9820140; doi:10.3390/ijms24010301)
Supplement: Supplementary file 1 [file ijms-24-00301-s001.zip › ijms-2014974-supplementary/Supplementary File S5. DHT effects on basal miRNA expression.xlsx]

## Sheet: DHT effect on basal levels
	Naïve normal group against naïve DHT-treated group
	p(t)	p(U)
Hlu-Bantam_3p	0.65963	0.420635
Hlu-Let-7-S1_5p	0.383386	0.309524
Hlu-Let-7-S3_5p	0.352686	0.420635
Hlu-Mir-1_3p	0.643834	1
Hlu-Mir-2-S1_3p	0.0872808	0.150794
Hlu-Mir-2-S2_5p	0.45735	0.420635
Hlu-Mir-7_5p	0.192957	0.222222
Hlu-Mir-8_3p	0.623048	1
Hlu-Mir-9_5p	0.309961	0.222222
Hlu-Mir-10-S1_5p	0.678155	0.84127
Hlu-Mir-10-S2_5p	0.463833	0.84127
Hlu-Mir-10-S3_5p	0.248333	0.222222
Hlu-Mir-10-S4_5p	0.441716	0.309524
Hlu-Mir-10-S5_5p	0.37738	0.547619
Hlu-Mir-10-S6_5p	0.357874	0.420635
Hlu-Mir-10-S7_5p	0.487025	1
Hlu-Mir-10-S8_5p	0.669957	0.420635
Hlu-Mir-10-S9_5p	0.929985	1
Hlu-Mir-10-S10_5p	0.853349	1
Hlu-Mir-10-S11_5p	0.824562	1
Hlu-Mir-10-S12_5p	0.137747	0.222222
Hlu-Mir-10-S13_5p	0.0410463	0.0952381
Hlu-Mir-10-S14_5p	0.143768	0.309524
Hlu-Mir-10-S15_5p	0.633133	0.84127
Hlu-Mir-10-S17_5p	0.651759	0.547619
Hlu-Mir-10-S18_5p	0.984378	1
Hlu-Mir-10-S19_5p	0.295276	0.547619
Hlu-Mir-10-S20_5p	0.0625594	0.0952381
Hlu-Mir-10-S21_5p	0.902673	1
Hlu-Mir-10-S22_5p	0.941124	1
Hlu-Mir-10-S23_5p	0.522712	0.420635
Hlu-Mir-10-S24_5p	0.294315	0.420635
Hlu-Mir-10-S25_5p	0.371465	0.84127
Hlu-Mir-12-S1_5p	0.136083	0.222222
Hlu-Mir-12-S2_5p	0.516003	0.547619
Hlu-Mir-22-S1_3p	0.724416	1
Hlu-Mir-29_3p	0.721973	0.309524
Hlu-Mir-31_5p	0.205874	0.547619
Hlu-Mir-33_5p	0.169971	0.150794
Hlu-Mir-34-S1_5p	0.505409	0.547619
Hlu-Mir-34-S2_5p	0.650719	0.420635
Hlu-Mir-67-S1_3p	0.906276	1
Hlu-Mir-67-S3_3p	0.0966943	0.150794
Hlu-Mir-71_3p	0.636397	0.690476
Hlu-Mir-76-S1_3p	0.577827	0.547619
Hlu-Mir-76-S2_3p	0.56539	1
Hlu-Mir-76-S3_3p	0.439386	0.547619
Hlu-Mir-76-S4_3p	0.958682	1
Hlu-Mir-87_3p	0.915274	0.84127
Hlu-Mir-92-S1_3p	0.936625	0.84127
Hlu-Mir-92-S2_3p	0.769143	0.690476
Hlu-Mir-92-S3_3p	0.590286	0.547619
Hlu-Mir-92-S4_3p	0.575474	0.690476
Hlu-Mir-92-S5_3p	0.784147	0.84127
Hlu-Mir-96_5p	0.856364	0.84127
Hlu-Mir-124_3p	0.0478222	0.0555556
Hlu-Mir-133_3p	0.226926	0.420635
Hlu-Mir-137_3p	0.104919	0.150794
Hlu-Mir-153-S1_3p	0.153713	0.222222
Hlu-Mir-153-S2_3p	0.318302	0.420635
Hlu-Mir-184-S1_5p	0.239066	0.309524
Hlu-Mir-184-S2_5p	0.2644	0.309524
Hlu-Mir-190_5p	0.0827762	0.0952381
Hlu-Mir-193_3p	0.368306	0.309524
Hlu-Mir-210_3p	0.462897	0.690476
Hlu-Mir-216_5p	0.533824	0.690476
Hlu-Mir-252-S1_5p	0.101269	0.150794
Hlu-Mir-252-S3_5p	0.800357	0.690476
Hlu-Mir-277_3p	0.698448	0.84127
Hlu-Mir-278_3p	0.922059	0.84127
Hlu-Mir-279_3p	0.404113	0.547619
Hlu-Mir-281_3p	0.400079	0.547619
Hlu-Mir-315_5p	0.785705	1
Hlu-Mir-317_3p	0.0186905	0.031746
Hlu-Mir-375_3p	0.843418	0.84127
Hlu-Mir-750_3p	0.220688	0.222222
Hlu-Mir-1175_3p	0.207443	0.222222
Hlu-Mir-1984-S1_5p	0.241182	0.420635
Hlu-Mir-1984-S2_5p	0.513858	0.547619
Hlu-Mir-1985-S1_5p	0.623178	0.547619
Hlu-Mir-1985-S2_3p	0.65085	0.84127
Hlu-Mir-1990_3p	0.886682	1
Hlu-Mir-1992_3p	0.0910762	0.031746
Hlu-Mir-1994_3p	0.222213	0.222222
Hlu-Mir-2001_5p	0.974717	0.84127
Hlu-Mir-2722-S1_3p	0.686107	0.690476
Hlu-Mir-2722-S2_3p	0.899061	0.690476
Hlu-Mir-2722-S3_3p	0.885686	1
